# Supplementary material for: TIPARP is involved in the regulation of intraocular pressure
Source: Commun Biol. 2022 Dec 19;5:1386. doi: 10.1038/s42003-022-04346-0 (PMC9763400; doi:10.1038/s42003-022-04346-0)
Supplement: Supplementary file 3 — Supplementary Data 1 [file 42003_2022_4346_MOESM3_ESM.xlsx]

## Sheet: figure 2
figure 2a	Relative mRNA expression of TIPARP					figure 2b	TIPARP/GAPDH density ratio
	Ctrl	POAG					Ctrl	POAG
	1.23079	4.38327					1.05544	1.69016
	0.810808	3.20167					1.13679	2.02388
	1.00207	5.30846					0.807769	2.67393
	0.8008	4.55609
	2.19927	1.23836
	1.44849	0.665206
	0.391998	1.09289
	0.884813	1.48512
	1.05526	1.57366
	1.02135	1.72012
	1.05931	0.994203
	1.07528	1.52306
	0.870031	3.73368
	0.994691	1.21778
	0.851646	3.78985
	1.02434	3.53352
	1.28664	1.61152
	1.06111	1.45467
	1.01869	0.764285
	0.617111	1.41294
	0.566276	2.23985
	0.823978	2.31837
	0.6167	2.84266
	0.681816	2.07087
	0.940382	1.31347
	0.660214	0.921726
	0.82456	0.800302
	2.20757	1.11804
	0.807642	0.989891
	1.00323	0.916358
	1.80344	0.899024
	1.34569	1.22849
	2.51191
	2.11744
	0.698759

## Sheet: figure 3
Relative mRNA expression of TIPARP
Ctrl	LV-GFP	LV-GFP-TIPARP
1	0.871519	15.4649
1	1.05606	18.894
1	0.717068	13.2384

## Sheet: figure 4
Density ratio
	LV-GFP			LV-TIPARP
FN	0.977237	1.02216	1.0006	0.791957	0.864508	0.770673
COL4	1.20618	1.05542	0.738399	0.452295	0.405059	0.408874
COL1	1.54936	0.889747	0.560899	0.588069	0.525653	0.859827
α-SMA	1.21315	1.14453	0.934412	0.812383	0.686559	0.784093

## Sheet: figure 5
figure 5b	contraction (percentage of initial size)
	Ctrl	RBN-2397
	28.904	20.6079
	16.5594	42.3422
	21.5269	50.042
	15.7448
	8.92706
figure 5d
Density ratio
	Ctrl			RBN-2397
FN	0.762451	0.857318	1.27792	1.41138	1.39816	1.43448
COL4	0.851461	0.649066	1.49947	2.63622	2.87226	3.21503
COL1	0.927962	0.920796	1.15124	2.61923	3.92949	4.76918
α-SMA	0.560913	0.940747	1.49834	2.08457	2.29556	2.5241

## Sheet: figure 6
figure 6a	Relative mRNA expression of TIPARP
	Scrambled siRNA	TIPARP siRNA
	1	0.216829
	1	0.254809
	1	0.199922
figure 6d	Density ratio
		Scrambled siRNA			TIPARP siRNA
	FN	0.992211	0.928795	1.079	1.16858	1.17553	1.21546
	COL4	0.958141	0.89332	1.14854	1.7592	2.15291	1.80017
	COL1	0.66194	0.584838	0.676758	1.02617	1.07816	0.894768
	α-SMA	0.829453	0.945657	1.22489	1.43756	1.44538	1.76022

## Sheet: figure 7
figure 7a	IOP
		day 0	day 1	day 2	day 3	day 4	day 5	day 6	day 7	day 8	day 9	day 10	day 11	day 12	day 13	day 14
	vehicle	10.3333	10.3333	11.3333	10	11.6667	10.6667	10.6667	11	11	11	10	10.6667	11.3333	11	11.3333
		11	10.3333	9.66667	11	11.3333	10	9.66667	9.66667	10.6667	10.6667	10.6667	10.6667	10.3333	10.6667	10.3333
		10	10	11.6667	10.5	10.5	11	11.6667	10.3333	10	11.3333	10	10	10.6667	11	10.6667
		9.66667	10	10.3333	10	9.66667	10	10.6667	10	10	10.3333	9	9.66667	10.3333	9.66667	9.33333
		11	11	11.3333	10	10	9.5	9.66667	9.66667	10	10	9.5	10.3333	9.66667	9.66667	9.66667
		10.3333	11	10	10.5	10.3333	10	10.6667	11.3333	9.66667	11.6667	10	11.3333	11.6667	11	10
		10	10.3333	10.6667	9.5	10	10	11.6667	10	10	11.3333	10	11.3333	11	9.66667	10
		10	11	10.5	10.3333	10.5	10	10.5	10.5	11.3333	11.6667	10.6667	11	10.6667	11	10.6667
		10.5	11.3333	11	11	11	11	9.66667	10.3333	12	11.3333	11.6667	11.3333	10.6667	10.6667	11.6667
		11.6667	12	10	10	10.5	10	10.3333	10	11.6667	10.3333	11.3333	10.3333	11	10.3333	10.6667
		12	11.6667	10	10	12	10.5	10	10.6667	11.3333	11.3333	10.6667	10.3333	11	10.3333	11
		10.6667	12.6667	11.6667	10.5	9.5	9.66667	10	9.66667	11.3333	10.5	12	11.3333	12.3333	12	11.6667
		11	12.3333	10	10.3333	10.5	9.5	10.5	10.6667	10.3333	10	10	11.3333	10.6667	10	12.3333
	RBN-2397	10.3333	13	12	12.6667	14.6667	13.6667	13.3333	12.6667	14	12.3333	16.3333	13.6667	14.6667	14.3333	12.6667
		10.6667	11.6667	11.5	14	13.3333	13	13	11.6667	16.3333	15.6667	13.3333	13	13	12.6667	14
		10.6667	10.6667	11.6667	12	13	12.3333	10.3333	11.6667	12.6667	12.6667	13.6667	13.6667	13	13	15.3333
		10	12	11	10	10.6667	13	10.3333	10	10.3333	13.3333	12	13	12	11.3333	11.3333
		11	12	10	13.3333	11	10.6667	10.3333	10.3333	12.6667	13.6667	12	15	14.6667	14.6667	11.6667
		9.66667	10.6667	12.3333	11.3333	11	13.3333	12.6667	13	14.5	14.3333	14.6667	14.6667	14.3333	14.6667	15.6667
		10	11	13	12.6667	13	13	12.3333	13	13.6667	13	12.3333	14.6667	14.6667	13.6667	12.6667
		11.3333	15.6667	11	14.6667	12.6667	12	12	12.5	13	12.6667	14	13	14.3333	14	14
		10.3333	14.3333	13	14.6667	12.3333	13.6667	11.3333	12.3333	16.3333	14	15.3333	13.6667	13	14	13.3333
		11	15.3333	12	12	13	13	12.3333	11	15	13	15	13.6667	13	14.6667	13.6667
		10	11.3333	11	13.3333	15	13.3333	11.6667	13.3333	13.6667	14.3333	12.6667	13.6667	14.6667	13	13.3333
		11.6667	11.6667	15.3333	12.3333	11.3333	10	10.3333	13	14.3333	13.6667	15.6667	15	15.6667	14.6667	14
		10	14	11	13.3333	14.6667	11.5	13.3333	13.6667	13.3333	10	13	13.6667	15.3333	13	12.6667
figure 7b	IOP change
	day 0	0	-0.333333	0.666667	0.333333	0	-0.666667	0	1.33333	-0.166667	-0.666667	-2	1	-1
	day 1	2.66667	1.33333	0.666667	2	1	-0.333333	0.666667	4.66667	3	3.33333	-0.333333	-1	1.66667
	day 2	0.666667	1.83333	0	0.666667	-1.33333	2.33333	2.33333	0.5	2	2	1	3.66667	1
	day 3	2.66667	3	1.5	0	3.33333	0.833333	3.16667	4.33333	3.66667	2	3.33333	1.83333	3
	day 4	3	2	2.5	1	1	0.666667	3	2.16667	1.33333	2.5	3	1.83333	4.16667
	day 5	3	3	1.33333	3	1.16667	3.33333	3	2	2.66667	3	2.83333	0.333333	2
	day 6	2.66667	3.33333	-1.33333	-0.333333	0.666667	2	0.666667	1.5	1.66667	2	1.66667	0.333333	2.83333
	day 7	1.66667	2	1.33333	0	0.666667	1.66667	3	2	2	1	2.66667	3.33333	3
	day 8	3	5.66667	2.66667	0.333333	2.66667	4.83333	3.66667	1.66667	4.33333	3.33333	2.33333	3	3
	day 9	1.33333	5	1.33333	3	3.66667	2.66667	1.66667	1	2.66667	2.66667	3	3.16667	0
	day 10	6.33333	2.66667	3.66667	3	2.5	4.66667	2.33333	3.33333	3.66667	3.66667	2	3.66667	3
	day 11	3	2.33333	3.66667	3.33333	4.66667	3.33333	3.33333	2	2.33333	3.33333	3.33333	3.66667	2.33333
	day 12	3.33333	2.66667	2.33333	1.66667	5	2.66667	3.66667	3.66667	2.33333	2	3.66667	3.33333	4.66667
	day 13	3.33333	2	2	1.66667	5	3.66667	4	3	3.33333	4.33333	2.66667	2.66667	3
	day 14	1.33333	3.66667	4.66667	2	2	5.66667	2.66667	3.33333	1.66667	3	2.33333	2.33333	0.333333
figure 7d	Density ratio
		Vehicle					RBN-2397
	FN	1.00433	0.988874	0.958134	0.840148	1.20851	1.07215	1.77008	1.6139	1.6363	1.69369	1.86579	1.15708
	COL4	1.28937	0.836824	0.680505	0.802935	1.04818	1.06497	1.20224	0.956904	0.776723	1.56638	1.4347	0.884184
	COL1	1.17141	0.98575	0.757092	0.833842	1.25191	1.21479	1.81434	1.79561	1.42457	2.23849	2.04939	1.40622
	α-SMA	1.23295	0.975844	0.7625	1.17146	0.857243	2.12728	1.68778	2.50765	1.36427	1.81417	2.14709	1.33421

## Sheet: figure s1
Density ratio
dex-	dex+
0.783378	1.05971
0.552957	1.22919
0.730422	1.37586

## Sheet: figure s2
Density ratio
6mmHg	18mmHg
0.880364	2.56513
1.07439	1.9654
1.04524	4.03859
	2.66973
